# Supplementary material for: Knockdown of Bmp1 and Pls1 Virulence Genes by Exogenous Application of RNAi-Inducing dsRNA in Botrytis cinerea
Source: Int J Mol Sci. 2023 Mar 2;24(5):4869. doi: 10.3390/ijms24054869 (PMC10003348; doi:10.3390/ijms24054869)
Supplement: Supplementary file 1 [file ijms-24-04869-s001.zip]

Archive with 1 entries (1 files):
- ijms-2055611-supplementary.pdf
